# Supplementary material for: Elovl4 5-bp deletion does not accelerate cone photoreceptor degeneration in an all-cone mouse
Source: PLoS One. 2018 Jan 2;13(1):e0190514. doi: 10.1371/journal.pone.0190514 (PMC5749830; doi:10.1371/journal.pone.0190514)
Supplement: S1 Table — Phosphatidylcholine composition (sheet: S1a_Table_PC), phosphatidylethanolamine composition (sheet: S1b_Table_PE), phosphatidylserine composition (sheet: S1c_Table_PS), total lipid fatty acid composition (sheet: S1d_Table_TL-FA) in retinas of R91W;Nrl-/-;Elovl4 and R91W;Nrl-/- mice. n = 4. (XLSX) [file pone.0190514.s002.xlsx]

## Sheet: S1a_Table_PC
S1a Table: Analysis of retinal phosphatidylcholin (PC) glycerophospholipid composition
	6 weeks		12 weeks		24 weeks		52 weeks
	Nrl-/-;Elovl4mut	Nrl-/-	Nrl-/-;Elovl4mut	Nrl-/-	Nrl-/-;Elovl4mut	Nrl-/-	Nrl-/-;Elovl4mut	Nrl-/-
PC 32:00	16.08 ± 0.8	16.14 ± 0.27	17.8 ± 0.26	17.62 ± 0.34	17.02 ± 0.73	17.61 ± 0.53	15.2 ± 0.65	15.47 ± 0.56
PC 32:01	2.75 ± 0.03	2.91 ± 0.14	3.29 ± 0.2	3.3 ± 0.03	2.92 ± 0.41	3.12 ± 0.21	2.86 ± 0.34	2.9 ± 0.13
PC 34:00	6.41 ± 0.25	6.16 ± 0.34	6.31 ± 0.16	6.17 ± 0.13	6.44 ± 0.21	6.29 ± 0.13	6.26 ± 0.37	6.4 ± 0.32
PC 34:01	20.79 ± 0.42	20.22 ± 0.4	21.98 ± 0.18	21.71 ± 0.19	23.78 ± 0.67	22.76 ± 0.37	26.04 ± 0.52	26.71 ± 0.34
PC 34:02	2.84 ± 0.34	2.95 ± 0.33	3.35 ± 0.12	2.83 ± 0.44	3.08 ± 0.51	3.26 ± 0.07	3.49 ± 0.15	3.53 ± 0.14
PC 36:01	11.69 ± 0.79	11.26 ± 0.38	11.43 ± 0.14	11.01 ± 0.26	12.18 ± 0.39	11.7 ± 0.49	13.6 ± 0.58	13.54 ± 0.75
PC 36:02	2.83 ± 0.09	2.81 ± 0.13	2.74 ± 0.12	2.52 ± 0.12	2.78 ± 0.12	2.71 ± 0.13	3.18 ± 0.07	3.13 ± 0.13
PC 36:03	0.82 ± 0.17	0.81 ± 0.07	0.79 ± 0.11	0.79 ± 0.1	0.78 ± 0.03	0.8 ± 0.07	0.95 ± 0.06	0.92 ± 0.12
PC 36:04	2.43 ± 0.26	2.45 ± 0.14	2.29 ± 0.16	2.39 ± 0.18	2.41 ± 0.18	2.42 ± 0.29	2.53 ± 0.33	2.53 ± 0.08
PC 38:04	4.96 ± 0.2	4.93 ± 0.15	4.26 ± 0.21	4.29 ± 0.19	4.47 ± 0.29	4.46 ± 0.37	4.81 ± 0.3	5.04 ± 0.35
PC 38:05	1.11 ± 0.03	1.08 ± 0.07	1.02 ± 0.09	1 ± 0.05	1.09 ± 0.05	1.09 ± 0.08	1.17 ± 0.02	1.23 ± 0.04
PC 38:06	7.04 ± 0.4	7.3 ± 0.37	6.68 ± 0.17	7.05 ± 0.15	6.62 ± 0.19	6.71 ± 0.27	6.23 ± 0.42	5.78 ± 0.49
PC 40:06	16.15 ± 1.16	16.26 ± 0.37	14.21 ± 0.41	14.94 ± 0.19	13.1 ± 0.35	13.21 ± 0.37	10.95 ± 0.83	10.06 ± 0.72
PC 40:07	1.93 ± 0.05	1.86 ± 0.18	1.87 ± 0.05	1.7 ± 0.27	1.73 ± 0.22	1.78 ± 0.03	1.68 ± 0.06	1.63 ± 0.07
PC 44:12	1.14 ± 0.08	1.16 ± 0.06	1.02 ± 0.12	1.06 ± 0.09	0.92 ± 0.14	0.92 ± 0.05	0.6 ± 0.12	0.54 ± 0.1
PC 54:12	0.16 ± 0.03	0.13 ± 0.01	0.15 ± 0.02	0.12 ± 0.02	0.1 ± 0.02	0.1 ± 0.02	0.06 ± 0.02	0.04 ± 0.01
PC 56:11	0.14 ± 0.02	0.24 ± 0.02	0.12 ± 0.02	0.24 ± 0.03	0.1 ± 0.01	0.16 ± 0.02	0.06 ± 0.02	0.07 ± 0.02
PC 56:12	0.31 ± 0.04	0.38 ± 0.04	0.28 ± 0.02	0.37 ± 0.03	0.2 ± 0.04	0.26 ± 0.04	0.14 ± 0.03	0.12 ± 0.03
PC 58:11	0.05 ± 0.01	0.18 ± 0.02	0.05 ± 0.02	0.2 ± 0.02	0.06 ± 0.01	0.15 ± 0.01	0.03 ± 0.01	0.08 ± 0.01
PC 58:12	0.26 ± 0.03	0.61 ± 0.06	0.23 ± 0.01	0.51 ± 0.01	0.15 ± 0.01	0.38 ± 0.03	0.13 ± 0.01	0.23 ± 0.04
sum vlcpufa-PC	1.02 ± 0.08	1.68 ± 0.12	0.97 ± 0.06	1.62 ± 0.08	0.69 ± 0.08	1.17 ± 0.13	0.44 ± 0.09	0.56 ± 0.11

## Sheet: S1b_Table_PE
S1b Table: Analysis of retinal phosphatidylethanolamine (PE) glycerophospholipid composition
	6 weeks		12 weeks		24 weeks		52 weeks
	Nrl-/-;Elovl4mut	Nrl-/-	Nrl-/-;Elovl4mut	Nrl-/-	Nrl-/-;Elovl4mut	Nrl-/-	Nrl-/-;Elovl4mut	Nrl-/-
PE 34:01	1.72 ± 0.15	1.85 ± 0.13	1.93 ± 0.22	1.96 ± 0.36	1.84 ± 0.12	1.99 ± 0.19	2.17 ± 0.21	2.2 ± 0.2
PE 36:01	2.71 ± 0.05	2.8 ± 0.14	2.98 ± 0.12	3.03 ± 0.28	3.11 ± 0.23	3.17 ± 0.18	3.4 ± 0.21	3.57 ± 0.37
PE 36:02	0.79 ± 0.12	1.2 ± 0.39	0.82 ± 0.22	0.97 ± 0.33	0.88 ± 0.08	0.82 ± 0.11	0.92 ± 0.08	0.88 ± 0.06
PE 36:04	1.35 ± 0.19	1.47 ± 0.1	1.55 ± 0.09	1.67 ± 0.05	1.79 ± 0.12	1.73 ± 0.11	1.61 ± 0.08	1.56 ± 0.16
PE 38:03	0.89 ± 0.1	0.82 ± 0.12	0.9 ± 0.12	0.77 ± 0.16	0.88 ± 0.09	0.87 ± 0.11	0.98 ± 0.24	1.03 ± 0.24
PE 38:04	7.88 ± 0.34	8.18 ± 0.15	8.25 ± 0.44	8.16 ± 0.67	9.01 ± 0.96	8.9 ± 0.6	10.03 ± 0.53	11.07 ± 0.5
PE 38:05	1.85 ± 0.21	2 ± 0.23	1.92 ± 0.25	2.04 ± 0.15	2.17 ± 0.1	2.32 ± 0.19	2.52 ± 0.13	2.71 ± 0.15
PE 38:06	8.79 ± 0.47	9.13 ± 0.31	9.62 ± 0.47	9.64 ± 0.68	9.26 ± 0.35	9.32 ± 0.22	9.46 ± 0.31	9.19 ± 0.45
PE 40:04	1.51 ± 0.08	1.59 ± 0.11	1.48 ± 0.13	1.29 ± 0.11	1.7 ± 0.13	1.53 ± 0.25	1.85 ± 0.28	2.07 ± 0.14
PE 40:05	1.33 ± 0.15	1.25 ± 0.32	1.14 ± 0.39	1.25 ± 0.09	1.35 ± 0.25	1.13 ± 0.22	1.59 ± 0.15	1.51 ± 0.11
PE 40:05p	1.28 ± 0.06	1.27 ± 0.13	1.42 ± 0.07	1.36 ± 0.11	1.54 ± 0.12	1.46 ± 0.05	1.57 ± 0.14	1.68 ± 0.21
PE 40:06	64.72 ± 1.72	63.19 ± 1.26	62.7 ± 1.13	62.76 ± 0.95	61.33 ± 0.88	61.67 ± 0.46	59.2 ± 0.79	57.83 ± 0.26
PE 40:07	2.54 ± 0.06	2.5 ± 0.14	2.74 ± 0.24	2.46 ± 0.09	2.62 ± 0.12	2.64 ± 0.11	2.64 ± 0.13	2.75 ± 0.08
PE 44:12	1.82 ± 0.23	2.03 ± 0.22	1.79 ± 0.24	1.91 ± 0.19	1.84 ± 0.03	1.74 ± 0.26	1.51 ± 0.18	1.5 ± 0.35
PE 46:11	0.82 ± 0.08	0.72 ± 0.17	0.77 ± 0.08	0.71 ± 0.16	0.69 ± 0.09	0.71 ± 0.11	0.55 ± 0.08	0.47 ± 0.14

## Sheet: S1c_Table_PS
S1c Table: Analysis of retinal phosphatidylserin glycerophospholipid (PS) composition
	6 weeks		12 weeks		24 weeks		52 weeks
	Nrl-/-;Elovl4mut	Nrl-/-	Nrl-/-;Elovl4mut	Nrl-/-	Nrl-/-;Elovl4mut	Nrl-/-	Nrl-/-;Elovl4mut	Nrl-/-
PS 36:01	2.03 ± 0.48	1.54 ± 0.52	2.19 ± 0.58	1.78 ± 0.34	2.1 ± 0.57	1.97 ± 0.26	2.27 ± 0.35	2.24 ± 0.29
PS 38:04	9.76 ± 0.46	8.64 ± 3.71	11.91 ± 0.59	12.78 ± 0.95	12.03 ± 1.01	12.65 ± 1.31	12.78 ± 0.94	13.44 ± 0.25
PS 40:04	3.03 ± 0.56	3.59 ± 1.01	2.57 ± 0.24	2.99 ± 0.16	3 ± 0.48	3.06 ± 0.28	3.79 ± 1.09	3.81 ± 0.79
PS 40:05	3.33 ± 0.77	3.88 ± 1.19	2.86 ± 1.25	2.75 ± 0.45	3.84 ± 1.15	3.15 ± 0.66	3.34 ± 0.47	3.17 ± 0.73
PS 40:06	69.22 ± 2.6	69.17 ± 1.22	68.07 ± 1.18	66.78 ± 2.34	67.98 ± 1.53	68.08 ± 1.25	69.79 ± 1.89	69.56 ± 0.86
PS 44:10	1.76 ± 0.2	1.42 ± 0.49	1.45 ± 0.37	1.37 ± 0.26	1.75 ± 0.31	1.69 ± 0.47	1.83 ± 0.15	1.66 ± 0.28
PS 44:11	2.26 ± 0.22	2.42 ± 0.84	2.16 ± 0.51	2.29 ± 0.12	2.07 ± 0.39	1.92 ± 0.57	1.47 ± 0.4	1.33 ± 0.23
PS 44:12	3.39 ± 0.27	5.04 ± 0.56	3.86 ± 0.61	4.45 ± 0.31	3.54 ± 0.47	3.88 ± 0.89	2.58 ± 0.55	2.9 ± 0.51
PS 46:11	5.23 ± 1.05	4.3 ± 0.46	4.92 ± 0.4	4.8 ± 1.05	3.67 ± 0.63	3.59 ± 0.5	2.16 ± 0.67	1.88 ± 0.81

## Sheet: S1d_Table_TL-FA
S1d Table: Analysis of retinal total lipid fatty acid (TL-FA) composition
	6 weeks		12 weeks		24 weeks		52 weeks
	Nrl-/-;Elovl4mut	Nrl-/-	Nrl-/-;Elovl4mut	Nrl-/-	Nrl-/-;Elovl4mut	Nrl-/-	Nrl-/-;Elovl4mut	Nrl-/-
14:0	0.6 ± 0.04	0.63 ± 0.05	0.5 ± 0.05	0.5 ± 0.04	0.44 ± 0.03	0.45 ± 0.03	0.45 ± 0.04	0.48 ± 0.03
16:0	28.9 ± 1.8	28.88 ± 1.06	28.32 ± 0.94	27.97 ± 0.86	28.54 ± 1.02	29.31 ± 0.95	29.17 ± 0.98	30.33 ± 0.64
16:1	0.54 ± 0.06	0.67 ± 0.09	0.59 ± 0.07	0.61 ± 0.07	0.52 ± 0.04	0.49 ± 0.07	0.57 ± 0.07	0.57 ± 0.04
18:0	33.48 ± 1.1	31.54 ± 0.83	30.73 ± 0.66	29.87 ± 0.98	30.51 ± 0.43	30.6 ± 0.98	30.45 ± 0.85	31.66 ± 0.43
18:1	11.55 ± 0.25	12.08 ± 0.36	12.12 ± 0.27	12.15 ± 0.26	12.92 ± 0.29	12.59 ± 0.29	13.72 ± 0.17	13.61 ± 0.2
18:2n6	0.89 ± 0.18	0.96 ± 0.2	0.86 ± 0.07	0.87 ± 0.04	0.91 ± 0.03	0.94 ± 0.1	1.06 ± 0.14	0.97 ± 0.08
20:0	0.42 ± 0.08	0.39 ± 0.02	0.35 ± 0.04	0.37 ± 0.02	0.35 ± 0.01	0.35 ± 0.03	0.35 ± 0.04	0.37 ± 0.02
20:1	0.49 ± 0.1	0.44 ± 0.04	0.49 ± 0.16	0.5 ± 0.07	0.64 ± 0.09	0.56 ± 0.11	0.57 ± 0.12	0.67 ± 0.11
20:5n3	0.35 ± 0.02	0.37 ± 0.03	0.41 ± 0.03	0.4 ± 0.07	0.44 ± 0.01	0.41 ± 0.08	0.47 ± 0.06	0.42 ± 0.03
20:2n6	0.19 ± 0.02	0.2 ± 0.02	0.2 ± 0.01	0.21 ± 0.01	0.2 ± 0.01	0.19 ± 0.02	0.16 ± 0.02	0.14 ± 0
20:3n6	0.38 ± 0.03	0.39 ± 0.02	0.47 ± 0.05	0.49 ± 0.07	0.44 ± 0.03	0.45 ± 0.04	0.48 ± 0.08	0.46 ± 0.08
20:4n6	5.95 ± 0.5	6.33 ± 0.34	6.84 ± 0.56	6.93 ± 0.12	6.95 ± 0.47	6.77 ± 0.43	6.98 ± 0.42	6.68 ± 0.2
22:0	0.17 ± 0.05	0.15 ± 0.01	0.12 ± 0.01	0.12 ± 0.03	0.12 ± 0.02	0.16 ± 0.01	0.15 ± 0.02	0.15 ± 0.01
22:1	0.57 ± 0.26	0.35 ± 0.06	0.2 ± 0.09	0.37 ± 0.38	0.19 ± 0.05	0.31 ± 0.15	0.63 ± 0.34	0.53 ± 0.24
22:4n6	0.55 ± 0.05	0.56 ± 0.02	0.56 ± 0.05	0.57 ± 0.03	0.62 ± 0.05	0.61 ± 0.08	0.63 ± 0.03	0.64 ± 0.04
22:5n6	0.05 ± 0.01	0.06 ± 0.01	0.03 ± 0	0.03 ± 0	0.03 ± 0.01	0.05 ± 0	0.04 ± 0	0.04 ± 0
22:5n3	0.5 ± 0.06	0.51 ± 0.04	0.59 ± 0.07	0.59 ± 0.05	0.62 ± 0.01	0.6 ± 0.06	0.57 ± 0.07	0.49 ± 0.02
22:6n3	13.97 ± 2.11	15.01 ± 1.23	16.08 ± 1.38	16.84 ± 1.03	15.13 ± 0.77	14.71 ± 1.15	13.28 ± 1.45	11.55 ± 0.28
24:5n3	0.27 ± 0.04	0.27 ± 0.02	0.32 ± 0.02	0.33 ± 0.03	0.25 ± 0.02	0.24 ± 0.05	0.15 ± 0.02	0.12 ± 0.01
24:6n3	0.19 ± 0.03	0.22 ± 0.02	0.22 ± 0.02	0.26 ± 0.03	0.19 ± 0.02	0.2 ± 0.02	0.14 ± 0.01	0.13 ± 0.01
n6/n3	0.53 ± 0.06	0.52 ± 0.03	0.51 ± 0.03	0.5 ± 0.03	0.55 ± 0.02	0.56 ± 0.04	0.64 ± 0.05	0.7 ± 0.02
